# Supplementary material for: Transient expression of an adenine base editor corrects the Hutchinson-Gilford progeria syndrome mutation and improves the skin phenotype in mice
Source: Nat Commun. 2022 Jun 2;13:3068. doi: 10.1038/s41467-022-30800-y (PMC9163128; doi:10.1038/s41467-022-30800-y)
Supplement: Supplementary file 3 — Supplementary Data 1 [file 41467_2022_30800_MOESM3_ESM.xlsx]

## Sheet: Primers for targeted deepseq on
Primers for targeted deep sequencing of on-target site
1st PCR primers		2nd PCR primers
Forward primers	Reverse primers	Forward primers	Reverse primers
AGGATGGAGATGACCTGCTC	CCCTCGATGACCAGGGAC	ACACTCTTTCCCTACACGACGCTCTTCCGATCTGGGACCCCGCTGAGTACA	GTGACTGGAGTTCAGACGTGTGCTCTTCCGATCTCTGGAGTTGCCCAGGAGG

## Sheet: Primers validation off-target
Primers for validation at digenome-positive off-target sites:
		1st PCR primers		2nd PCR primers
	[hg38] chr:position	Forward primers	Reverse primers	Forward primers	Reverse primers
OT1	chr14:19159884	CACCCTGGGGCTAGATGTT	TCAAACCCCAAGTGGAAAAC	ACACTCTTTCCCTACACGACGCTCTTCCGATCTTGACCATCTGGGTTATGACG	GTGACTGGAGTTCAGACGTGTGCTCTTCCGATCTAGGAAAACTCCAGGCTCCAT
OT2	chr9:123431435	GTGGGTATGGGGTTGGACTG	GAGAGGAGGAGACAGGCTCA	ACACTCTTTCCCTACACGACGCTCTTCCGATCTCATGCCTTTGGGGTCTAGGG	GTGACTGGAGTTCAGACGTGTGCTCTTCCGATCTTGTGCTGAGAACATGGCAGT
OT3	chr17:15822095	GGAAAGGCCTGAGTGATGCT	TCCAGCTCGCTCAGAAACTG	ACACTCTTTCCCTACACGACGCTCTTCCGATCTCAGGACCAAGGGTTTGACCA	GTGACTGGAGTTCAGACGTGTGCTCTTCCGATCTCACCTGCAGTTTTCCCCTCA
OT4	chr9:63710987	CCATGAGGGAAAGTGAGGTT	ACTCAGACCCCAGATGGATG	ACACTCTTTCCCTACACGACGCTCTTCCGATCTGGCCTGATGTCCACCTAAGA	GTGACTGGAGTTCAGACGTGTGCTCTTCCGATCTCCAGATGGATGCAGTGGTC
OT5	chr16:87936978	AGTCTGCCAGGGAGCTAGAA	CTTGAACCTGGGAGGCAGAG	ACACTCTTTCCCTACACGACGCTCTTCCGATCTATGGTGTGCATGTGAGGAGG	GTGACTGGAGTTCAGACGTGTGCTCTTCCGATCTTTATGCCAAGACAGCAGGCA
OT6	chr7:151434192	GGAAAGGCCTCCTAGCAGTG	GGGATAGGGAGGGACTGTGT	ACACTCTTTCCCTACACGACGCTCTTCCGATCTGGGCGTTACCTCCTTGACAA	GTGACTGGAGTTCAGACGTGTGCTCTTCCGATCTAGGATGTCCTGAGGCCCTAG
OT7	chr1:64384497	GAGAGGTGAGGAAGCTGCAG	TCCAGGCTTTGCTGTTCCAT	ACACTCTTTCCCTACACGACGCTCTTCCGATCTTCCTCTTTTTTTCCCCCCCT	GTGACTGGAGTTCAGACGTGTGCTCTTCCGATCTAGCCTGTCCTTTGAAGCTGT
OT8	chr9:137435889	TGAGCACGCAGACAACAAGA	ATGTGAGCACCTACACTGCC	ACACTCTTTCCCTACACGACGCTCTTCCGATCTTGGAGAAGGCCTGAGTGAGA	GTGACTGGAGTTCAGACGTGTGCTCTTCCGATCTCGGGGCCAGTTCTATGTGAG
OT9	chr18:2745186	ATTGGCACGATCTTGGCTCA	GAAAACATGGGCTGGGAACG	ACACTCTTTCCCTACACGACGCTCTTCCGATCTTTCACCTGTTGGCCATGGTT	GTGACTGGAGTTCAGACGTGTGCTCTTCCGATCTAGGCAGAAGAATTGCCTGGG
OT10	chr11:1532499	CAGGGCTGTGCAAGACAAAC	CTGCGTGGTGGTGATTTTGG	ACACTCTTTCCCTACACGACGCTCTTCCGATCTACCATCAGGCCTTTCCATGG	GTGACTGGAGTTCAGACGTGTGCTCTTCCGATCTGTTTCCCTTTTGCCCGTGAC
OT11	chr20:44765635	CTCACTAGTCGTGGAGGCAC	CGAGATGTCTGGGTCATCGG	ACACTCTTTCCCTACACGACGCTCTTCCGATCTCTGCTTTGTCCTTTGGGCAC	GTGACTGGAGTTCAGACGTGTGCTCTTCCGATCTCGAGATGTCTGGGTCATCGG
OT12	chr22:27674162	CTTGAGTGTGAGAGGCTGCA	ACTCTAGAGTCCTGGGCCTG	ACACTCTTTCCCTACACGACGCTCTTCCGATCTATCAATCATGGGCCGTGTGT	GTGACTGGAGTTCAGACGTGTGCTCTTCCGATCTCTAGAGTCCTGGGCCTGACT
OT13	chr21:9037310	GGTGGACACTCAGGTCCCTA	GTACCCCAAGTCGGACAGAA	ACACTCTTTCCCTACACGACGCTCTTCCGATCTGAAAACTCCAGGCTCCATTAGA	GTGACTGGAGTTCAGACGTGTGCTCTTCCGATCTACCTAAGACCGTGTGTTCACC
OT14	chr21:10126387	CCTAAGGCCCGATCTCTACC	AGACGAACTTCAGGCACCAG	ACACTCTTTCCCTACACGACGCTCTTCCGATCTACCTGGAGCCTGGGTGAC	GTGACTGGAGTTCAGACGTGTGCTCTTCCGATCTCTAAGGCAGACCCCAGTCC
OT15	chr16:84531390	CTGCCCCCACCATAATGTAG	GGGGCACTGTGAGATGAAAT	ACACTCTTTCCCTACACGACGCTCTTCCGATCTGGAGTACAGTGGCACGATCA	GTGACTGGAGTTCAGACGTGTGCTCTTCCGATCTGCACTTTGGGAGGCTGAAGT
OT16	chr2:131757385	GGGCTTGGGTGTTCATGTG	TCAGGCACCGTGTTGACTAC	ACACTCTTTCCCTACACGACGCTCTTCCGATCTCCTGATGTCCACCTAAGACCA	GTGACTGGAGTTCAGACGTGTGCTCTTCCGATCTGAAAACTCCAGGCTCCATGA
OT17	chr6:31553908	CCGGGTTCAAGCAGTTCTCT	GACTACAGGACGACAGCCAC	ACACTCTTTCCCTACACGACGCTCTTCCGATCTTTTTTAGTGGAGACGGGGTTT	GTGACTGGAGTTCAGACGTGTGCTCTTCCGATCTTCACTTCACTCTTAGGAAGGCT
OT18	chr9:40113113	TGGTTCGAGTCCAGTGTGTT	GAAAACTCCAGGCTCCATGA	ACACTCTTTCCCTACACGACGCTCTTCCGATCTGGCCTGATGTCCACCTAAGA	GTGACTGGAGTTCAGACGTGTGCTCTTCCGATCTACTCAGACCCCAGATGGATG
OT19	chr10:97169677	CCTCTCTCCCACCAGGATCA	GCACCATGCAAGTTGCTTCA	ACACTCTTTCCCTACACGACGCTCTTCCGATCTAGGGGAGACTGGAAGATGCT	GTGACTGGAGTTCAGACGTGTGCTCTTCCGATCTAAGCATGCTTAGGGTCAGGC
OT20	chr1:44683346	GCGGAACAAGGGTGTGAAAC	CTTTGCAGGTCGTTTTCCCG	ACACTCTTTCCCTACACGACGCTCTTCCGATCTACTTGAGGAGCCTGTGACAC	GTGACTGGAGTTCAGACGTGTGCTCTTCCGATCTCTTTGCAGGTCGTTTTCCCG
OT21	chr4:142139924	TGAAGGTTGGGGTGCACTTT	GGCTTCGAGTCATCACTGCT	ACACTCTTTCCCTACACGACGCTCTTCCGATCTGCGTTTGTCGGTTTGTTTGC	GTGACTGGAGTTCAGACGTGTGCTCTTCCGATCTGGCACATTCCACATTTCCTCC
OT22	chr20:46383274	CTTGGACTCAGGGTAGCCAC	GCTCCTGAGGACAAACGACA	ACACTCTTTCCCTACACGACGCTCTTCCGATCTAGGGCCCTGCTCTCATCTAA	GTGACTGGAGTTCAGACGTGTGCTCTTCCGATCTGCTCCTGAGGACAAACGACA
OT23	chr15:90226584	CCCTCATCCCACCACCTAGA	CCTGGCATACGCACCAAAAC	ACACTCTTTCCCTACACGACGCTCTTCCGATCTTAGTGGAGGCAGGGTTTCAC	GTGACTGGAGTTCAGACGTGTGCTCTTCCGATCTCCTGGCATACGCACCAAAAC
OT24	chr18:79187284	GCAGGAGTGAGGAGGAGGTA	GTCCAAGTACTCACCAGGCC	ACACTCTTTCCCTACACGACGCTCTTCCGATCTAGGGTGGCTTCTGTTTCCTG	GTGACTGGAGTTCAGACGTGTGCTCTTCCGATCTGTCCAAGTACTCACCAGGCC
OT25	chr3:23701424	CAACCTCGGCCTTCTGGATT	TCATGGCTGTGAGGAAGCTG	ACACTCTTTCCCTACACGACGCTCTTCCGATCTAGTAGAGACAGGATTTCACCATGT	GTGACTGGAGTTCAGACGTGTGCTCTTCCGATCTGGGATGGATACCCATTCTTCA
OT26	chr17:20639978	GGGAAGTCAGGGATGGCTTC	CATGTCCGGGATATGGGTGG	ACACTCTTTCCCTACACGACGCTCTTCCGATCTTACCTTATCCCAGGGCCAGG	GTGACTGGAGTTCAGACGTGTGCTCTTCCGATCTGGTGGGTTCCATCTGGACAG
OT27	chr2:113639208	GTCCAAGACCAGCCTCGTTA	AGACAGGGTTTTGCCGTGT	ACACTCTTTCCCTACACGACGCTCTTCCGATCTGTGGCATGTGCCTGTAGTTC	GTGACTGGAGTTCAGACGTGTGCTCTTCCGATCTAGCTACTGCACCTGGCTGAT
OT28	chr11:4071435	GGATGAGTGGATGTGGGACT	TCCAGGAGTTCAGGAAAAGC	ACACTCTTTCCCTACACGACGCTCTTCCGATCTTTTTGACTCTGGGTCTTGCT	GTGACTGGAGTTCAGACGTGTGCTCTTCCGATCTTCCAGGAGTTCAGGAAAAGC
OT29	chr15:72439904	AGGCTGCTCTAGAACTCCCA	CACAGAGACTGCCTACCCAA	ACACTCTTTCCCTACACGACGCTCTTCCGATCTGCAGGTAACCATCCTCCACC	GTGACTGGAGTTCAGACGTGTGCTCTTCCGATCTATAGCAAACCTTGGCAGCCA
OT30	chr12:119636095	GTGTTTCCATGTGTGCCACC	ACTTTCCAGGGAAGCAGCAA	ACACTCTTTCCCTACACGACGCTCTTCCGATCTCTTTTGGGTTTGCATGGGGG	GTGACTGGAGTTCAGACGTGTGCTCTTCCGATCTTCTTGGTGGGCTCCTGGATA
OT31	chr1:9841962	AATGGCTCTCACTTCTGCCC	CCTGCTGTGGTTCCTGCTTA	ACACTCTTTCCCTACACGACGCTCTTCCGATCTTTAATGACTCCCACAGCCCC	GTGACTGGAGTTCAGACGTGTGCTCTTCCGATCTGAGATGCTGGGAGGATGAGC
OT32	chr17:81530475	GGGCTTAAGGTCAGCTCCAG	GCCCCAGAGTGTCAGTGTAC	ACACTCTTTCCCTACACGACGCTCTTCCGATCTTGTCTGTGTGACTCCCTCCA	GTGACTGGAGTTCAGACGTGTGCTCTTCCGATCTTGGAAGGACCTGAGTTGGGA
OT33	chr1:156061117	CCTCCTGGGTTCAAGCGATT	AACTCAAGGTTAGGCAGGGC	ACACTCTTTCCCTACACGACGCTCTTCCGATCTGGTCCTGTCCCTTTTTCGCT	GTGACTGGAGTTCAGACGTGTGCTCTTCCGATCTAACTCAAGGTTAGGCAGGGC
OT34	chr1:24964132	TCCCAGACCCCCTATCCTTG	CTCTGAAAGCCTGAGGTGGG	ACACTCTTTCCCTACACGACGCTCTTCCGATCTCTGTGGCTTCCTTCTCCTCC	GTGACTGGAGTTCAGACGTGTGCTCTTCCGATCTTCGGCTTGCTGCTTCACTAA
OT35	chr1:154904123	TCCGAACGCTGTAAAGGTGT	AGTATTTACCTCACAGCCAATGT	ACACTCTTTCCCTACACGACGCTCTTCCGATCTTCGTCGACTACCAGAGCATTC	GTGACTGGAGTTCAGACGTGTGCTCTTCCGATCTAGGTATTTTGCTAAGCACCATACT
OT36	chr15:40908761	TTCTCCGATGGAAACTGGGC	TGGGATCAGCAGCACAATGT	ACACTCTTTCCCTACACGACGCTCTTCCGATCTAACAACACCTTGTTCTATTGCCTA	GTGACTGGAGTTCAGACGTGTGCTCTTCCGATCTACACCCTAGGAGGCTGAGGT
OT37	chr3:28238931	TTATCGCCACTGTTAGCCCC	GGATTTGGGAAGCTAGGGCA	ACACTCTTTCCCTACACGACGCTCTTCCGATCTAGGCATGAATAGGCACATTGC	GTGACTGGAGTTCAGACGTGTGCTCTTCCGATCTGCGAGGAAAGAGCTAAAAGGC
OT38	chr12:105471949	TGCATTTGCCTTTGAAGCCC	CATCCTGGTCAACACGGTGA	ACACTCTTTCCCTACACGACGCTCTTCCGATCTTGAGTGAAAATGCCACACTGT	GTGACTGGAGTTCAGACGTGTGCTCTTCCGATCTGTAGTCCCAGCTACTCGGGA
OT39	chr18:9064907	TTCTAGGGATTCGGTTTTGC	TTCTCCTGTGTCAGCCTCCT	ACACTCTTTCCCTACACGACGCTCTTCCGATCTGGCTGTTTTATACTTTTTAGGTGATT	GTGACTGGAGTTCAGACGTGTGCTCTTCCGATCTGCGTTTCATCATGTTGTTCAG
OT40	chr15:29133368	TCTGCCTGGTAACCTCCTCA	AAGCTAACATCCAGGGCCAC	ACACTCTTTCCCTACACGACGCTCTTCCGATCTTCTCAAAGTGGGAGCAGCAG	GTGACTGGAGTTCAGACGTGTGCTCTTCCGATCTGCAGCTTTGATGCGATGGAG
OT41	chr17:34394307	CATCCTCCCACAAACAGGCT	GGCTGAGGCGAGTAGATCAC	ACACTCTTTCCCTACACGACGCTCTTCCGATCTTCCTGGTTTGGGGAGACTGA	GTGACTGGAGTTCAGACGTGTGCTCTTCCGATCTCAGCTACTTGGGAGGCTGAG
OT42	chr3:109374902	CGACAACTTCTCTGCCTCCT	GAGGCAGACGTTACAGTGAGC	ACACTCTTTCCCTACACGACGCTCTTCCGATCTGCCTCCTGGGTTCAAGAGAT	GTGACTGGAGTTCAGACGTGTGCTCTTCCGATCTGGAAGGAAGACGAAACAGAAAA

## Sheet: Primers Cas-Offinder
Primers for validation at predicted off-target sites using Cas-Offinder:
		1st PCR primers		2nd PCR primers
	[hg38] chr:position	Forward primers	Reverse primers	Forward primers	Reverse primers
ON	chr1:156138596	TCCTACCCCTCGATGACCAG	GTCCCCAAGTCTTCCTGAGC	ACACTCTTTCCCTACACGACGCTCTTCCGATCTGTGACCAGATTGTCCCCGAA	GTGACTGGAGTTCAGACGTGTGCTCTTCCGATCTCCCCGCTGAGTACAACCTG
OT1	chr1:219489120	TTCCGACGGAGACTCTCTCT	TCACCCTGGTCATAAGGTGC	ACACTCTTTCCCTACACGACGCTCTTCCGATCTCTGGGATTATAGGCCCATGC	GTGACTGGAGTTCAGACGTGTGCTCTTCCGATCTCAGACTCAGATACGTTGACTTTTG
OT2	chr1:227794622	CCTGTCCCAAGGTGTCTTCC	CCCAGGAACATGACAGCTGT	ACACTCTTTCCCTACACGACGCTCTTCCGATCTGCCCAGCCTCTCTGTAAGTC	GTGACTGGAGTTCAGACGTGTGCTCTTCCGATCTGGATCTAGCCATGTCTGGGC
OT3	chr14:21226636	AGCTGGGATTACAGGTGTGC	GAGGTTGCAGTGAACCGAGA	ACACTCTTTCCCTACACGACGCTCTTCCGATCTTGCACCACCACACACAACTA	GTGACTGGAGTTCAGACGTGTGCTCTTCCGATCTCCAGCGCCTTCAAATGAATA
OT4	chr14:77324384	CTGCATCAAAACCAGGCCAC	AGTGCCTTCCATACCTTGCC	ACACTCTTTCCCTACACGACGCTCTTCCGATCTcactaccacacctggctgat	GTGACTGGAGTTCAGACGTGTGCTCTTCCGATCTGGGTGGATTTCAGGAGCCAA
OT5	chr15:72528770	CCTCCTGAGTAGCTGGGACT	GCTGACTGTGGCAGGAAGAT	ACACTCTTTCCCTACACGACGCTCTTCCGATCTTCTCACTTGGTCACTCAGGC	GTGACTGGAGTTCAGACGTGTGCTCTTCCGATCTGCTGACTGTGGCAGGAAGAT
OT6	chr16:7096451	TCACCATGTTAGCCAGGCTG	GTCAGAACCAGGTGGATGCA	ACACTCTTTCCCTACACGACGCTCTTCCGATCTGGTGCAAGAAAATTGGCCTCA	GTGACTGGAGTTCAGACGTGTGCTCTTCCGATCTGTCAGAACCAGGTGGATGCA
OT7	chr16:30335860	GGACACTCAGTACCAGGCAC	GGGCAACTGTAATCCCAGCT	ACACTCTTTCCCTACACGACGCTCTTCCGATCTAGGAATGGGACTGGCCAAAG	GTGACTGGAGTTCAGACGTGTGCTCTTCCGATCTAGGTGGCCCCGTTAATGTTT
OT8	chr16:47009950	cccaagcagctgggattaca	tcttcccctagtggagcctc	ACACTCTTTCCCTACACGACGCTCTTCCGATCTttcacctccccagttcaagc	GTGACTGGAGTTCAGACGTGTGCTCTTCCGATCTctgagcaaacaccccagcta
OT9	chr16:87936967	AGTCTGCCAGGGAGCTAGAA	cttgaacctgggaggcagag	ACACTCTTTCCCTACACGACGCTCTTCCGATCTATGGTGTGCATGTGAGGAGG	GTGACTGGAGTTCAGACGTGTGCTCTTCCGATCTTTATGCCAAGACAGCAGGCA
OT10	chr16:88421166	GACCCCTTTGAAGTCGGGAG	CTGAGAGTCAAGCCCAGGTG	ACACTCTTTCCCTACACGACGCTCTTCCGATCTCCAAGCGCTCTGGTAACTCA	GTGACTGGAGTTCAGACGTGTGCTCTTCCGATCTGATTGGGGAGAACCTGGCTC
OT11	chr2:23715331	AGGTTCACGCCATTCTCCTG	ACAACCAACCCACACATCCA	ACACTCTTTCCCTACACGACGCTCTTCCGATCTGACAGGATTTCACCATGTCAGC	GTGACTGGAGTTCAGACGTGTGCTCTTCCGATCTAAGTCACCTGCAGCAAAGAA
OT12	chr2:200977607	ATCTTCCCACCTCAGCCTCT	GATGAAGGTTGGGGTGAGGG	ACACTCTTTCCCTACACGACGCTCTTCCGATCTGAGACGAGGTTTTGCCATGT	GTGACTGGAGTTCAGACGTGTGCTCTTCCGATCTGGGGAATGGTAAGGGGTAAA
OT13	chr3:33384318	ACTTCTGCTTCCCAGGTTCG	CCTGCACCTGAGCAACAGTA	ACACTCTTTCCCTACACGACGCTCTTCCGATCTAATGGGGTTTCACCATTTTG	GTGACTGGAGTTCAGACGTGTGCTCTTCCGATCTGTACGACTGCCAGCAGGTTA
OT14	chr5:54626394	gagccaggcctatccctaga	AGAGCTGCTCTACCTGGTGT	ACACTCTTTCCCTACACGACGCTCTTCCGATCTaagacagggttttgttatgttgc	GTGACTGGAGTTCAGACGTGTGCTCTTCCGATCTCACAAACAGCCAGCTAAGCA
OT15	chr5:55287197	CCTCCCAGGTTCAAGCGATT	TCCACCAACTTGTCACCAGG	ACACTCTTTCCCTACACGACGCTCTTCCGATCTGGGATTACAGGTGCATGCCT	GTGACTGGAGTTCAGACGTGTGCTCTTCCGATCTACACTTGGAAAAGGCAGAGACT
OT16	chr6:146173145	TTCACTCTTGTTGCCCAGGC	TCCTCTGACCCAGGAGAGTG	ACACTCTTTCCCTACACGACGCTCTTCCGATCTAGACGGGGTTTCTCCATGTT	GTGACTGGAGTTCAGACGTGTGCTCTTCCGATCTCCTCTGACCCAGGAGAGTGA
OT17	chr8:141912343	TTAGGCAGAGGCAGAACAGC	TGGGCATCAGAGGAGAGACA	ACACTCTTTCCCTACACGACGCTCTTCCGATCTACTGGCCTCTTTCTCTGTGC	GTGACTGGAGTTCAGACGTGTGCTCTTCCGATCTTGGGCATCAGAGGAGAGACA
OT18	chr9:123431427	GTGGGTATGGGGTTGGACTG	gagaggaggagacaggctca	ACACTCTTTCCCTACACGACGCTCTTCCGATCTCATGCCTTTGGGGTCTAGGG	GTGACTGGAGTTCAGACGTGTGCTCTTCCGATCTTGTGCTGAGAACATGGCAGT
OT19	chr9:127091278	CAAGCTGCCTGACCCTGTTA	GCCAGTTTGTATGGAGCCCT	ACACTCTTTCCCTACACGACGCTCTTCCGATCTAAATCACACGTACCAGGGCC	GTGACTGGAGTTCAGACGTGTGCTCTTCCGATCTTGCAGAAACTGAGACCCACG
