# Supplementary material for: Transient expression of an adenine base editor corrects the Hutchinson-Gilford progeria syndrome mutation and improves the skin phenotype in mice
Source: Nat Commun. 2022 Jun 2;13:3068. doi: 10.1038/s41467-022-30800-y (PMC9163128; doi:10.1038/s41467-022-30800-y)
Supplement: Supplementary file 6 — Source Data [file 41467_2022_30800_MOESM6_ESM.xlsx]

## Sheet: Fig.1d
Fig.1d
	Base identity (%) targeted deep seq.
Sample	c.1824C	c.1824T	c.1820C	c.1820T
HGPS ctrl_1	51.2	48.7	0.1	99.9
HGPS ctrl_2	49.8	50.1	0.1	99.9
ABE 1:1_1	99.5	0.5	7.9	92
ABE 1:1_2	92.1	7.9	0	99.9
ABE 3:1_1	97.2	2.8	0.1	99.8
ABE 3:1_2	87.7	12.2	1.4	98.5

## Sheet: Fig.1e
Fig.1e
	Allele frequency c.1824(%) ddPCR
	c.1824C		c.1824T
Sample	Rep1	Rep2	Rep1	Rep2
HGPS ctrl_1	49.4	50	50.6	50
HGPS ctrl_2	49.7	50.1	50.3	49.9
ABE 1:1_1	99.979	75.8	0.021	24.2
ABE 1:1_2	99.4	95.18	0.6	4.82
ABE 3:1_1	97.3	93.4	2.7	6.6
ABE 3:1_2	83.7	95.3	16.3	4.7

## Sheet: Fig.1f
Fig.1f
Sample	Progerin transcript cop/μL normalized	Lamin A transcript cop/μL normalized
HGPS ctrl_1	0.00629295	0.00584387
HGPS ctrl_2	0.00676609	0.00550006
ABE 1:1_1	0.000344828	0.00439649
ABE 1:1_2	0.00125071	0.00432125
ABE 3:1_1	0.00100657	0.00425698
ABE 3:1_2	0.00160862	0.004692

## Sheet: Fig.1g
Western Blot Fig.1g
Samples	Description
Ctrl	WT AG03507 B-LCL cell line from Coriell. Sibling to HGPS patient B-LCL cell line AG03506 from Coriell.
HGPS#1	HGPS patient B-LCL cells AG03506, Coriell, untransfected, independent experimental replicate 1.
HGPS#2	HGPS patient B-LCL cells AG03506, Coriell, untransfected, independent experimental replicate 2.
ABE#3	HGPS patient B-LCL cells AG03506, Coriell, transfected with ABE to sgRNA plasmid mass ratio 1:1, independent experimental replicate 1.
ABE#4	HGPS patient B-LCL cells AG03506, Coriell, transfected with ABE to sgRNA plasmid mass ratio 1:1, independent experimental replicate 2.
ABE#5	HGPS patient B-LCL cells AG03506, Coriell, transfected with ABE to sgRNA plasmid mass ratio 3:1, independent experimental replicate 1.
ABE#6	HGPS patient B-LCL cells AG03506, Coriell, transfected with ABE to sgRNA plasmid mass ratio 3:1, independent experimental replicate 2.

## Sheet: Fig.2d
Fig.2d
1x10^10 vps per mouse
Sample	c.1824C allelic fraction (%) in HGPS mouse skin
Saline 4wks_1	0.07
Saline 4wks_2	0.09
Saline 4wks_3	0.054
Saline 4wks_4	0.11
ABE 2d_1	20.7
ABE 2d_2	23.1
ABE 2d_3	28.5
4x10^10 vps per mouse
Sample	c.1824C allelic fraction (%) in HGPS mouse skin
Saline 4wks_1	0.07
Saline 4wks_2	0.09
Saline 4wks_3	0.054
Saline 4wks_4	0.11
ABE 2d_1	23.3
ABE 2d_2	42.6
ABE 2d_3	18
ABE 2d_4	17.8
ABE 2d_5	16
ABE 2d_6	15.1
ABE 2d_7	13
ABE 2d_8	20.4
ABE 4wks_1	2.89
ABE 4wks_2	3.22
ABE 4wks_3	6.25
ABE 4wks_4	2.78
ABE 4wks_5	2.4
ABE 4wks_6	4.15
ABE 4wks_7	0.35
ABE 4wks_8	1.05
ABE 4wks_9	1.71
ABE 4wks_10	2.5

## Sheet: Fig.2f
Fig.2f
Sample	IFE Progerin transcripts dots/mm2
Saline 2d_1	12.9045
Saline 2d_2	13.1991
Saline 2d_3	15.8582
ABE 2d_1	7.51129
ABE 2d_2	7.69983
ABE 2d_3	10.2571

## Sheet: Fig.2h
Fig.2h
Sample	c.1824C allelic fraction (%) in HGPS mouse skin
Saline 4wks_1	0.07
Saline 4wks_2	0.09
Saline 4wks_3	0.054
Saline 4wks_4	0.11
ABE_2d_1	20.7
ABE_2d_2	23.1
ABE_2d_3	28.5

## Sheet: Fig.3e
Fig.3e
Sample	Epidermal thickness measurement in μm
WT_1	10.9469
WT_2	8.99448
WT_3	10.0106
Saline_1	41.7617
Saline_2	39.3581
Saline_3	36.4862
Saline_4	34.4309
Saline_5	36.7889
Adjacent to ABE_1	25.6728
Adjacent to ABE_2	44.2861
Adjacent to ABE_3	48.3204
Adjacent to ABE_4	36.3819
ABE_1	22.5654
ABE_2	23.2201
ABE_3	28.573
ABE_4	21.8951
ABE_5	16.2748
ABE_6	23.0829

## Sheet: Fig.3f
Fig.3f
	severity grading (1=minimal, 2=mild, 3=moderate, 4=marked, 5=severe)
Sample	Inflammation (severity grade)	Apoptotic sebocytes (severity grade)	Hyperkeratosis (severity grade)	Fibrosis (severity grade)
Saline_1	4	5	4	4
Saline_2	3	4	3	2
Saline_3	2	4	2	1
Saline_4	3	4	3	1
Saline_5	2	4	3	3
Adjacent to ABE_1	3	4	2	1
Adjacent to ABE_2	3	4	4	2
Adjacent to ABE_3	4	3	2	3
Adjacent to ABE_4	5	4	2	2
ABE_1	3	2	1	3
ABE_2	2	3	3	2
ABE_3	3	2	3	2
ABE_4	1	1	1	1
ABE_5	1	4	2	1
ABE_6	1	4	4	1
ABE_7	3	4	4	3

## Sheet: Fig.3g
Fig.3g
Sample	Normalized progerin transcript cop/μL	Normalized lamin A transcript cop/μL
Saline_1	0.337375	0.240612
Saline_2	0.339761	0.389059
Saline_3	0.363409	0.363518
Saline_4	0.31959	0.129427
Saline_5	0.352293	0.268092
ABE_1	0.151811	0.375644
ABE_2	0.199268	0.257941
ABE_3	0.190172	0.298615
ABE_4	0.131507	0.154693

[truncated: 13 more sheets: Fig.3h, Fig.3i, Fig.4b, Fig.4c, Fig.4e, Fig.4f, Fig.5b, Fig.5d, Fig.5e, Fig.5g, Supplementary Fig.1b, Supplementary Fig.3c , Supplementary Fig.5]
